# Supplementary material for: Guiding syringe selection for intravitreal injections: injectability and stability analysis of compounded pegcetacoplan (SYFOVRE) and the broader implications for high-viscosity ophthalmic therapies
Source: Int J Retina Vitreous. 2026 Mar 12;12:63. doi: 10.1186/s40942-026-00832-3 (PMC13147785; doi:10.1186/s40942-026-00832-3)
Supplement: Supplementary file 10 — Supplementary Material 10: Table S2. Unaggregated eye characteristics and raw injection force data. [file 40942_2026_832_MOESM10_ESM.xlsx]

## Sheet: wide summary (3)
Eye information and injection summary												Raw injection pressure over time
date	syringe	fluid_density	EYEID	type	needle	IOP_prior	IOP_post	inj_max	inj_mean	inj_time	reflux	Time (s) ->	0	0.5	1	1.5	2	2.5	3	3.5	4	4.5	5	5.5	6	6.5	7	7.5	8	8.5	9	9.5	10	10.5	11	11.5	12	12.5	13	13.5	14	14.5	15	15.5	16	16.5
Feb-02-2025	StaClear	120 cP	2025-01-OD	phakic	27G	23	20	137	85.4	7.5	n		10	41	68	137	124	122	111	98	92	90	89	87	80	76	71	70
Feb-02-2025	ClearJect	120 cP	2025-01-OD	phakic	27G	18	24	177	122.7	8.39	y		36	53	70	80	84	85	100	111	126	133	133	126	128	137	139	137	173
Feb-02-2025	ZR0.2	120 cP	2025-01-OD	phakic	27G	18	29	104	88.8	12	n		51	75	89	90	93	92	89	93	90	90	94	92	92	90	85	100	104	100	93	92	85	81	83	87
Feb-02-2025	StaClear	120 cP	2025-02-OD	pseudophakic	27G	18	30	87	69	8.69	n		35	64	71	79	81	84	79	76	76	75	70	68	68	68	58	59	63	87	76
Feb-02-2025	ClearJect	120 cP	2025-02-OD	pseudophakic	27G	19	18	536	448.5	6.38	y		29	342	387	402	430	457	457	466	480	478	488	514	536
Feb-02-2025	BD	120 cP	2025-02-OD	pseudophakic	27G	11	19	206	96.4	14.38	n		7	12	18	29	29	36	38	44	41	49	57	63	70	77	87	84	87	100	111	120	140	142	148	144	160	155	168	168	197
Feb-02-2025	ZR0.2	120 cP	2025-03-OD	phakic	27G	15	18	96	55	12	y		57	79	89	96	67	75	74	68	57	62	63	54	45	42	38	37	40	38	41	48	51	51	37	33	33
Feb-02-2025	StaClear	120 cP	2025-03-OD	phakic	27G	12	14	133	71	10.5	n		11	23	36	33	37	54	84	133	122	100	83	83	81	89	74	71	64	63	67	74	90	96
Feb-02-2025	ClearJect	120 cP	2025-03-OD	phakic	27G	13	14	281	225.7	10.5	n		23	23	54	76	124	186	233	254	261	269	272	277	279	272	266	269	272	289	309	92	281	366
Feb-02-2025	BD	120 cP	2025-03-OD	phakic	27G	13	28	438	278.29	13	n		14	33	66	124	155	193	206	237	247	252	264	272	286	309	319	331	335	394	394	353	353	346	359	390	409	435	438
Feb-02-2025	ZR0.2	120 cP	2025-04-OD	phakic	27G	18	18	78	66.3	10	y		58	64	64	66	64	67	78	71	71	68	70	72	72	72	72	71	71	61	55	57	48
Feb-02-2025	StaClear	120 cP	2025-04-OD	phakic	27G	13	17	70	57.7	13	n		40	50	54	58	64	68	67	68	68	70	64	58	57	55	55	58	57	59	53	58	58	55	55	53	49	50	57
Feb-02-2025	ClearJect	120 cP	2025-04-OD	phakic	27G	14	44	222	188.63	10	n		67	113	162	173	182	186	191	201	195	195	203	210	211	211	206	215	222	215	210	210	186	186
Feb-02-2025	BD	120 cP	2025-05-OD	pseudophakic	27G	14	17	222	142.125	15.5	n		11	33	51	67	77	85	88	96	104	100	115	117	137	140	155	166	171	166	164	184	173	180	175	182	184	191	195	200	197	206	216	222
Feb-02-2025	StaClear	120 cP	2025-05-OD	pseudophakic	27G	23	21	59	50.6	12.5	n		35	40	41	41	41	41	45	49	54	48	50	57	55	55	58	59	55	58	57	58	59	50	49	51	51	58
Feb-02-2025	StaClear	15 cP	2025-04-OS	phakic	27G	14	20	70	46.8	6	y		29	40	42	41	41	42	42	46	49	48	58	61	70
Feb-02-2025	ClearJect	15 cP	2025-04-OS	phakic	27G	24	36	90	65.9	5.2	y		54	53	59	55	58	61	61	70	68	79	83	90
Feb-02-2025	BD	15 cP	2025-02-OS	pseudophakic	27G	13	14	87	69.5	4.88	y		31	50	59	70	72	74	79	79	80	84	87
Feb-02-2025	ZR0.2	15 cP	2025-02-OS	pseudophakic	27G	23	16	44	33.4	9.5	y		31	32	37	36	40	38	38	36	36	33	40	36	44	40	38	29	27	16	19	22
Feb-02-2025	StaClear	15 cP	2025-02-OS	pseudophakic	27G	13	23	40	32.6	6	y		33	36	37	40	35	32	31	32	29	31	29	28	31
Feb-02-2025	ClearJect	15 cP	2025-06-OS	pseudophakic	27G	11	13	230	145.4	4	n		32	90	122	106	151	160	195	230	223
Feb-02-2025	BD	15 cP	2025-06-OS	pseudophakic	27G	20	26	335	234.3	3.78	n		72	102	188	232	218	305	335	324	333
Feb-02-2025	ZR0.2	15 cP	2025-06-OS	pseudophakic	27G	16	27	40	34.7	8.18	n		19	27	36	36	37	38	40	38	40	38	36	36	31	35	36	35	32
Feb-02-2025	ClearJect	15 cP	2025-05-OS	pseudophakic	27G	15	20	220	147.33	2.06	y		23	93	151	186	211
Feb-02-2025	BD	15 cP	2025-05-OS	pseudophakic	27G	11	17	206	135.1	3	n		32	64	96	160	206	166	222
Feb-02-2025	BD	15 cP	2025-05-OS	pseudophakic	27G	16	21	235	139.3	6	n		14	29	50	81	102	120	146	168	188	205	216	235	257
Feb-02-2025	ZR0.2	15 cP	2025-06-OD	pseudophakic	27G	12	26	81	53.8	7.59	n		12	19	22	24	28	41	35	61	72	67	74	79	80	81	77	71	61	64
Feb-02-2025	StaClear	15 cP	2025-06-OD	pseudophakic	27G	21	24	49	43.2	4.09	n		27	40	44	48	48	48	40	44	44	49
Feb-02-2025	ClearJect	15 cP	2025-06-OD	pseudophakic	27G	13	8	230	121.2	4.5	n		35	58	77	84	96	113	151	168	200	230
Feb-02-2025	StaClear	15 cP	2025-03-OS	phakic	27G	10	15	64	39.2	5	n		5	19	27	32	40	48	42	45	58	51	64
Sep-16-2024	BD	120 cP	2024-01-OS	pseudophakic	27G	15.75	32.4	495	195	13	n		5	3	7	9	12	15	33	22	46	72	84	98	100	162	218	254	276	300	305	314	327	353	370	402	414	495	557
Sep-16-2024	BD	15 cP	2024-02-OS	phakic	27G	13.75	12.25	281	58	7	n		10	20	22	12	18	20	15	20	24	31	36	50	102	208
Sep-16-2024	ZR0.2	120 cP	2024-01-OD	pseudophakic	27G	14.25	24.75	111	53.58	11.5	n		5	9	15	21	14	25	31	35	36	35	36	36	42	45	57	67	75	80	87	94	96	106	111
Sep-16-2024	ClearJect	120 cP	2024-01-OD	pseudophakic	27G	12	11.6	191	74.38	8	n		12	22	25	28	31	33	40	48	57	77	79	87	92	97	120	115	191
Sep-16-2024	StaClear	120 cP	2024-01-OD	pseudophakic	27G	18.4	16.8	151	78.69	6.12	n		20	35	40	57	63	75	83	85	90	96	111	117	151
Sep-16-2024	StaClear	15 cP	2024-02-OD	phakic	27G	14.6	7	53	39.37	5	n		42	53	46	45	42	20	27	37	44	41	36
Sep-16-2024	BD	15 cP	2024-02-OD	phakic	27G	ND	ND	117	72.1	4.5	n		24	33	42	58	70	90	100	115	117	197
Sep-16-2024	BD	120 cP	2024-02-OD	phakic	27G	27.5	ND	480	312.25	10	n		18	41	55	76	106	148	175	220	228	252	279	325	333	340	358	385	430	466	471	480	445
Sep-16-2024	BD	120 cP	2024-03-OD	ND	27G	12.75	ND	478	259.55	9.5	n		28	41	55	76	106	148	175	220	228	259	279	325	333	344	355	374	430	466	471	478
Sep-16-2024	ZR0.2	15 cP	2024-03-OD	ND	27G	13.25	9.5	98	59.82	5.43	n		40	45	46	45	45	46	64	71	77	81	98
Sep-16-2024	BD	120 cP	2024-03-OD	ND	27G	20	11	307	152.2	9.5	n		65	71	70	64	63	62	75	82	104	144	164	186	218	281	187	183	307	223	223	272
Sep-16-2024	BD	15 cP	2024-03-OS	ND	27G	ND	ND	164	46.25	5	n		7	10	16	28	45	55	55	72	89	140	164
Sep-16-2024	ZR0.2	120 cP	2024-03-OS	ND	27G	13.8	10.2	111	53.42	9.27	n		27	12	22	28	35	33	35	36	36	41	45	51	66	75	75	87	96	104	111	157
Sep-16-2024	BD	15 cP	2024-03-OS	ND	27G	ND	ND	70	30.2	5.6	n		27	7	14	19	16	19	20	24	33	42	45	70	83
Sep-16-2024	BD	120 cP	2024-04-OS	pseudophakic	27G	7.25	9.4	357	228.62	7	n		54	79	90	90	120	188	223	274	283	303	307	318	340	357	430
Sep-16-2024	BD	15 cP	2024-04-OD	ND	27G	ND	ND	66	48.8	5.36	n		25	35	45	45	45	46	49	53	54	54	62	66
